# Supplementary material for: Development of Ciprofloxacin-Loaded Bilosomes In-Situ Gel for Ocular Delivery: Optimization, In-Vitro Characterization, Ex-Vivo Permeation, and Antimicrobial Study
Source: Gels. 2022 Oct 25;8(11):687. doi: 10.3390/gels8110687 (PMC9688993; doi:10.3390/gels8110687)
Supplement: Supplementary file 1 [file gels-08-00687-s001.zip]

Archive with 1 entries (1 files):
- gels-1942463-supplementary.pdf
